# Supplementary material for: Inhibition of SFTSV replication in humanized mice by a subcutaneously administered anti-PD1 nanobody
Source: EMBO Mol Med. 2024 Feb 16;16(3):8. doi: 10.1038/s44321-024-00026-0 (PMC10940662; doi:10.1038/s44321-024-00026-0)
Supplement: Supplementary file 3 — Source Data Fig. 1 [file 44321_2024_26_MOESM3_ESM.zip]

Archive with 16 entries (8 files):
- Figure 1/
- Figure 1/1A/
- Figure 1/1A/Numerical data rel. Expression.xlsx
- Figure 1/1C/
- Figure 1/1C/Numerical Data Cell count.xlsx
- Figure 1/1D/
- Figure 1/1D/Numerical Data Cell count.xlsx
- Figure 1/1E/
- Figure 1/1E/Numerical Data Cell count.xlsx
- Figure 1/1F/
- Figure 1/1F/Numerical Data Cell count.xlsx
- Figure 1/1G/
- Figure 1/1G/Numerical Data Cell count.xlsx
- Figure 1/1H/
- Figure 1/1H/Numerical Data Cell count.xlsx
- Figure 1/Figure 1.zip
