# Supplementary material for: Inhibition of SFTSV replication in humanized mice by a subcutaneously administered anti-PD1 nanobody
Source: EMBO Mol Med. 2024 Feb 16;16(3):8. doi: 10.1038/s44321-024-00026-0 (PMC10940662; doi:10.1038/s44321-024-00026-0)
Supplement: Supplementary file 3 — Source Data Fig. 1 [file 44321_2024_26_MOESM3_ESM.zip › Figure 1/1A/Numerical data rel. Expression.xlsx]

## Sheet: Fig 1A
	Healthy	SFTS
SFTSV RNA in Serum. (copies ml-1)	3280	263000
	3350	3710000
	2260	32400
	3250	1300000
	2260	635000
	2900	81700
	2000	3910000
	3520	2160000
	2880	735000
	2660	84400000
	2190	273000
	2290	4700000
	3190	362000000
	2259	87800
	2235	6500000
