# Supplementary material for: Inhibition of SFTSV replication in humanized mice by a subcutaneously administered anti-PD1 nanobody
Source: EMBO Mol Med. 2024 Feb 16;16(3):8. doi: 10.1038/s44321-024-00026-0 (PMC10940662; doi:10.1038/s44321-024-00026-0)
Supplement: Supplementary file 3 — Source Data Fig. 1 [file 44321_2024_26_MOESM3_ESM.zip › Figure 1/1D/Numerical Data Cell count.xlsx]

## Sheet: Fig 1D
	Healthy	SFTS
%PD-1+ of CD8+ T cells	10.8	11
	5.14	19.6
	6.13	13.7
	6.43	14.5
	10.8	22.3
	4.59	11
	2.76	8.51
	2.42	11.7
	4.07	12.7
	6.33	16.3
	7.08	8.57
	5.76	7.66
	3.47	7.09
	5.16	2.55
	7.96	14.8

## Sheet: Healthy
Cell counts	Healthy
Lymphocytes	49565	57470	37203	40010	59028	25259	40525	31123	47366	26450	31763	35590	39664	31579	31037
CD3+	24584	29482	18006	21765	24379	17606	22046	10706	19704	9919	11498	19717	10908	17463	16046
PD-1+CD8+	2655.07	1515.37	1103.77	1399.49	2632.93	808.115	608.47	259.085	801.953	627.873	814.058	1135.7	378.508	901.091	1277.26

## Sheet: SFTS
Cell counts	SFTS
Lymphocytes	16807	2351	7308	5781	55157	8496	6552	5273	14623	16829	10828	10382	17815	5092	6063
CD3+	12925	1674	3515	1648	17816	5055	3374	1018	5732	3534	3281	4537	6360	2704	1152
PD-1+CD8+	1421.75	328.104	481.555	238.96	3972.97	556.05	287.127	119.106	727.964	576.042	281.182	347.534	450.924	68.952	170.496
