# Supplementary material for: Inhibition of SFTSV replication in humanized mice by a subcutaneously administered anti-PD1 nanobody
Source: EMBO Mol Med. 2024 Feb 16;16(3):8. doi: 10.1038/s44321-024-00026-0 (PMC10940662; doi:10.1038/s44321-024-00026-0)
Supplement: Supplementary file 3 — Source Data Fig. 1 [file 44321_2024_26_MOESM3_ESM.zip › Figure 1/1E/Numerical Data Cell count.xlsx]

## Sheet: Fig 1E
	Healthy	SFTS
%PD-1+ of CD19+ B cells	15.2	37.7
	12.4	20
	3.68	21.7
	23	29.1
	5.81	28.6
	13.4	14.3
	18.6	16.7
	18.7	42
	19	35.9
	6.18	11.9
	10.5	15.8
	28.7	50
	5.01	33.3
	6.44	37
	12.7	15.1

## Sheet: Healthy
Cell counts	Healthy
Lymphocytes	37087	40649	35599	37840	45750	21411	32961	28948	30400	18578	24827	23168	20168	19839	20099
PD-1+CD19+	5637	5040	1310	8703	2658	2869	6131	5413	5776	1148	2607	6649	1010	1278	2553

## Sheet: SFTS
Cell counts	SFTS
Lymphocytes	19460	2676	1475	1112	27567	6035	3027	1283	6090	4981	2398	5389	4928	7020	4778
PD-1+CD19+	7336	535	320	324	7884	863	506	539	2186	593	379	2695	1641	2594	721
