# Supplementary material for: Inhibition of SFTSV replication in humanized mice by a subcutaneously administered anti-PD1 nanobody
Source: EMBO Mol Med. 2024 Feb 16;16(3):8. doi: 10.1038/s44321-024-00026-0 (PMC10940662; doi:10.1038/s44321-024-00026-0)
Supplement: Supplementary file 3 — Source Data Fig. 1 [file 44321_2024_26_MOESM3_ESM.zip › Figure 1/1F/Numerical Data Cell count.xlsx]

## Sheet: Fig 1F
	Healthy	SFTS
%PD-1+ of CD14+ Monocytes	4.74	8.99
	10.5
	1.8	75.3
	12.1	48.6
	3.47	66.4
	6.1	15.7
	6.1	39.3
	1.05	62.2
	6.76	70.4
	2.8	64.9
	2.68	50.3
	1.53	83.3
	1.4	80.9
	1.69	47.9
	3.47	7.73

## Sheet: Healthy
Cell counts	Healthy
Monocytes	4725	4162	5031	8384	8191	2849	4458	2200	3441	2979	3413	2844	2139	2150	3365
PD-1+CD14+	222	437	91	1014	284	174	272	23	233	83	91	44	30	36	117

## Sheet: SFTS
Cell counts	SFTS
Monocytes	6418		227	58	15823	664	404	221	876	478	212	1109	763	1077	1527
PD-1+CD14+	577		171	28	10506	104	159	137	617	310	107	924	617	516	118
