# Supplementary material for: Inhibition of SFTSV replication in humanized mice by a subcutaneously administered anti-PD1 nanobody
Source: EMBO Mol Med. 2024 Feb 16;16(3):8. doi: 10.1038/s44321-024-00026-0 (PMC10940662; doi:10.1038/s44321-024-00026-0)
Supplement: Supplementary file 3 — Source Data Fig. 1 [file 44321_2024_26_MOESM3_ESM.zip › Figure 1/1G/Numerical Data Cell count.xlsx]

## Sheet: Fig 1G
	Healthy	SFTS
%PD-L1+ of CD19+ B cells	0.23	3.39
	0.36	3.62
	0.068	5.08
	0.98	14.1
	0.078	4.17
	0.66	2.71
	1.03	4.2
	0.92	10.1
	0.98	6.69
	0.17	2.6
	0.077	1.52
	2.26	8.81
	0.091	7.56
	0.077	11
	0.67	7.16

## Sheet: Healthy
Cell counts	Healthy
Lymphocytes	37087	40649	35599	37840	45750	21411	32961	28948	30400	18578	24827	23168	20168	19839	20099
PD-L1+CD19+	85.3001	146.336	24.2073	370.832	35.685	141.313	339.498	266.322	297.92	31.5826	19.1168	523.597	18.3529	15.276	134.663

## Sheet: SFTS
Cell counts	SFTS
Lymphocytes	19460	2676	1475	1112	27567	6035	3027	1283	6090	4981	2398	5389	4928	7020	4778
PD-L1+CD19+	659.694	96.8712	74.93	156.792	1149.54	163.548	127.134	129.583	407.421	129.506	36.4496	474.771	372.557	772.2	342.105
