# Supplementary material for: Inhibition of SFTSV replication in humanized mice by a subcutaneously administered anti-PD1 nanobody
Source: EMBO Mol Med. 2024 Feb 16;16(3):8. doi: 10.1038/s44321-024-00026-0 (PMC10940662; doi:10.1038/s44321-024-00026-0)
Supplement: Supplementary file 3 — Source Data Fig. 1 [file 44321_2024_26_MOESM3_ESM.zip › Figure 1/1H/Numerical Data Cell count.xlsx]

## Sheet: Fig 1H
	Healthy	SFTS
%PD-L1+ of CD14+ Monocytes	1.2	28.8
	2.3
	4.72	28.4
	3.96	30.6
	6.55	25.8
	8.5	7.9
	6.01	28.1
	3.61	19.3
	7.23	26.7
	0.93	36.1
	0.71	8.61
	1.45	33.3
	1.25	39.2
	2.69	23.4
	2.2	21.3

## Sheet: Healthy
Cell counts	Healthy
Monocytes	4725	4162	5031	8384	8191	2849	4458	2200	3441	2979	3413	2844	2139	2150	3365
PD-L1+CD14+	56.7	95.726	237.463	332.006	536.51	242.165	267.926	79.42	248.784	27.7047	24.2323	41.238	26.7375	57.835	74.03

## Sheet: SFTS
Cell counts	SFTS
Monocytes	6418		227	58	15823	664	404	221	876	478	212	1109	763	1077	1527
PD-L1+CD14+	1848.38	0	64.468	17.748	4082.33	52.456	113.524	42.653	233.892	172.558	18.2532	369.297	299.096	252.018	325.251
