# Supplementary material for: Inhibition of SFTSV replication in humanized mice by a subcutaneously administered anti-PD1 nanobody
Source: EMBO Mol Med. 2024 Feb 16;16(3):8. doi: 10.1038/s44321-024-00026-0 (PMC10940662; doi:10.1038/s44321-024-00026-0)
Supplement: Supplementary file 4 — Source Data Fig. 2 [file 44321_2024_26_MOESM4_ESM.zip]

Archive with 12 entries (6 files):
- Figure 2/
- Figure 2/2A/
- Figure 2/2A/Numerical Data Cell count.xlsx
- Figure 2/2B/
- Figure 2/2B/Numerical Data Cell count.xlsx
- Figure 2/2C/
- Figure 2/2C/Numerical Data Cell count.xlsx
- Figure 2/2D/
- Figure 2/2D/Numerical Data Cell count.xlsx
- Figure 2/2E/
- Figure 2/2E/Numerical Data Cell count.xlsx
- Figure 2/Figure 2.zip
