# Supplementary material for: Inhibition of SFTSV replication in humanized mice by a subcutaneously administered anti-PD1 nanobody
Source: EMBO Mol Med. 2024 Feb 16;16(3):8. doi: 10.1038/s44321-024-00026-0 (PMC10940662; doi:10.1038/s44321-024-00026-0)
Supplement: Supplementary file 4 — Source Data Fig. 2 [file 44321_2024_26_MOESM4_ESM.zip › Figure 2/2A/Numerical Data Cell count.xlsx]

## Sheet: Fig 2A
	%PD-1+ of CD3+ T Cells
Time (h)	Mock			SFTSV
12	7.08	6.57	6.99	7.39	8.32	7.54
24	10	9.84	10.2	11.8	12.7	12.2
48	12.2	11.8	13.1	12.4	14.4	13.5
72	14.7	13.5	14.2	16.8	15.5	18.3
96	14.3	13.9	15.3	22.7	25.5	27.7
120	14.8	13.9	15.7	20.9	20	18.9

## Sheet: Mock
	PBMCs Time (h)
Cell counts	12			24			48			72			96			120
Lymphocytes	86501	79405	90040	216050	183399	195506	156738	139350	158156	21299	16673	20006	60962	49309	55495	28163	20923	19361
PD-1+CD3+	6124	5217	6294	21605	18046	19942	19122	16443	20718	3131	2251	2841	8718	6854	8491	4168	2908	3040

## Sheet: SFTSV
	SFTSV-PBMCs Time (h)
Cell counts	12			24			48			72			96			120
Lymphocytes	68003	79717	108430	56476	56014	70628	127841	125890	135452	52829	39904	56772	57896	66402	50694	26994	13284	25760
PD-1+CD3+	5025	6632	8176	6664	7114	8617	15852	18128	18286	8875	6185	10389	13142	16933	14042	5642	2657	4869
