# Supplementary material for: Inhibition of SFTSV replication in humanized mice by a subcutaneously administered anti-PD1 nanobody
Source: EMBO Mol Med. 2024 Feb 16;16(3):8. doi: 10.1038/s44321-024-00026-0 (PMC10940662; doi:10.1038/s44321-024-00026-0)
Supplement: Supplementary file 4 — Source Data Fig. 2 [file 44321_2024_26_MOESM4_ESM.zip › Figure 2/2B/Numerical Data Cell count.xlsx]

## Sheet: Fig 2B
	%PD-1+ of CD4+ T cells
Time (h)	Mock			SFTSV
72	9.56	9.43	9.61	13.1	9.21	10.2
96	9.78	9.55	9.89	11.4	10.4	11.4
120	10.6	9.89	10.2	14.6	17.3	14.7

## Sheet: Mock
	PBMCs Time (h)
Cell counts	72			96			120
Lymphocytes	21299	16673	20006	60962	49309	55495	28163	20923	19361
CD3+ T cells	15484.1	10954.4	14603.9	42860.1	31853.6	43230.6	19911.5	13684	12449.5
PD-1+CD4+	1480.28	1033	1403.43	4191.72	3042.02	4275.5	2110.62	1353.35	1269.85

## Sheet: SFTSV
	SFTSV-PBMCs Time (h)
Cell counts	72			96			120
Lymphocytes	52829	39904	56772	57896	66402	50694	26994	13284	25760
CD3+ T cells	43741.8	32401.2	46950.8	48979.5	56640	43344	22486.6	10893.2	21637.9
PD-1+CD4+	5730.18	2984.15	4788.98	5583.66	5890.56	4941.22	3283.04	1884.52	3180.78
