# Supplementary material for: Inhibition of SFTSV replication in humanized mice by a subcutaneously administered anti-PD1 nanobody
Source: EMBO Mol Med. 2024 Feb 16;16(3):8. doi: 10.1038/s44321-024-00026-0 (PMC10940662; doi:10.1038/s44321-024-00026-0)
Supplement: Supplementary file 4 — Source Data Fig. 2 [file 44321_2024_26_MOESM4_ESM.zip › Figure 2/2C/Numerical Data Cell count.xlsx]

## Sheet: Fig 2C
	%PD-1+ of CD8+ T cells
Time (h)	Mock			SFTSV
72	1.61	1.54	1.7	4.17	5.3	5.9
96	4.46	4.33	4.9	10.4	10.6	10.7
120	15.7	14.9	16.5	20.1	21	20.3

## Sheet: Mock
	PBMCs Time (h)
Cell counts	72			96			120
Lymphocytes	21299	16673	20006	60962	49309	55495	28163	20923	19361
CD3+ T cells	15484.1	10954.4	14603.9	42860.1	31853.6	43230.6	19911.5	13684	12449.5
PD-1+CD8+	249.294	168.697	248.266	1911.56	1379.26	2118.3	3126.1	2038.92	2054.17

## Sheet: SFTSV
	SFTSV-PBMCs Time (h)
Cell counts	72			96			120
Lymphocytes	52829	39904	56772	57896	66402	50694	26994	13284	25760
CD3+ T cells	43741.8	32401.2	46950.8	48979.5	56640	43344	22486.6	10893.2	21637.9
PD-1+CD8+	1824.03	1717.26	2770.1	5093.86	6003.84	4637.81	4519.8	2287.57	4392.5
