# Supplementary material for: Inhibition of SFTSV replication in humanized mice by a subcutaneously administered anti-PD1 nanobody
Source: EMBO Mol Med. 2024 Feb 16;16(3):8. doi: 10.1038/s44321-024-00026-0 (PMC10940662; doi:10.1038/s44321-024-00026-0)
Supplement: Supplementary file 4 — Source Data Fig. 2 [file 44321_2024_26_MOESM4_ESM.zip › Figure 2/2D/Numerical Data Cell count.xlsx]

## Sheet: Fig 2D
	%PD-1+ of CD19+ B cells
Time (h)	Mock			SFTSV
12	3.33	2.89	3.88	4.52	5.19	4.97
24	4.69	4.59	4.87	6.77	8.86	8.37
48	4.98	4.78	5.12	7.53	8.96	8.23
72	6.92	6.87	7.01	11.2	10.9	12.4
96	7.06	6.99	7.33	15.6	18.7	16.4
120	6.58	6.43	6.67	14.3	21	12.9

## Sheet: Mock
	PBMCs Time (h)
Cell counts	12			24			48			72			96			120
Lymphocytes	86501	79405	90040	216050	183399	195506	156738	139350	158156	14369	10607	13465	51325	104291	78587	24678	11949	12714
PD-1+CD19+	2880.48	2294.8	3493.55	10132.7	8418.01	9521.14	7805.55	6660.93	8097.59	994	729	944	3624	7290	5760	1624	768	848

## Sheet: SFTSV
	SFTSV-PBMCs Time (h)
Cell counts	12			24			48			72			96			120
Lymphocytes	68003	79717	108430	56476	56014	70628	127841	125890	135452	38141	28425	40533	43804	51480	39990	26994	13498	25448
PD-1+CD19+	3073.74	4137.31	5388.97	3823.43	4962.84	5911.56	9626.43	11279.7	11147.7	4272	3098	5026	6833	9627	6558	3860	2835	3283
