# Supplementary material for: Inhibition of SFTSV replication in humanized mice by a subcutaneously administered anti-PD1 nanobody
Source: EMBO Mol Med. 2024 Feb 16;16(3):8. doi: 10.1038/s44321-024-00026-0 (PMC10940662; doi:10.1038/s44321-024-00026-0)
Supplement: Supplementary file 5 — Source Data Fig. 3 [file 44321_2024_26_MOESM5_ESM.zip]

Archive with 18 entries (9 files):
- Figure 3/
- Figure 3/3A/
- Figure 3/3A/Numerical Data.xlsx
- Figure 3/3B/
- Figure 3/3B/Numerical Data.xlsx
- Figure 3/3C/
- Figure 3/3C/Numerical Data.xlsx
- Figure 3/3D/
- Figure 3/3D/Numerical Data.xlsx
- Figure 3/3E/
- Figure 3/3E/Numerical Data Cell count.xlsx
- Figure 3/3F/
- Figure 3/3F/Numerical Data.xlsx
- Figure 3/3G/
- Figure 3/3G/Numerical Data Cell count.xlsx
- Figure 3/3H/
- Figure 3/3H/Numerical Data.xlsx
- Figure 3/Figure 3.zip
