# Supplementary material for: Inhibition of SFTSV replication in humanized mice by a subcutaneously administered anti-PD1 nanobody
Source: EMBO Mol Med. 2024 Feb 16;16(3):8. doi: 10.1038/s44321-024-00026-0 (PMC10940662; doi:10.1038/s44321-024-00026-0)
Supplement: Supplementary file 5 — Source Data Fig. 3 [file 44321_2024_26_MOESM5_ESM.zip › Figure 3/3A/Numerical Data.xlsx]

## Sheet: Fig 3A
	MOCK				MOI=1				MOI=3				MOI=10
%PD-L1+of THP-1	1.75	3.43	2.05	2.55	5.56	6.04	7.87	8.08	14.7	12.7	15	21.1	44.1	43.7	49.6	46.8
