# Supplementary material for: Inhibition of SFTSV replication in humanized mice by a subcutaneously administered anti-PD1 nanobody
Source: EMBO Mol Med. 2024 Feb 16;16(3):8. doi: 10.1038/s44321-024-00026-0 (PMC10940662; doi:10.1038/s44321-024-00026-0)
Supplement: Supplementary file 5 — Source Data Fig. 3 [file 44321_2024_26_MOESM5_ESM.zip › Figure 3/3B/Numerical Data.xlsx]

## Sheet: Fig 3B
	Virus RNA (copies ml-1)	%PD-L1+of THP-1
Mock	728	1.75
	584	3.43
	632	2.05
	622	2.55
MOI=1	20700000	5.56
	26300000	6.04
	27300000	7.87
	36300000	8.08
MOI=3	56500000	14.7
	52300000	12.7
	57500000	15
	190000000	21.1
MOI=10	206000000	44.1
	186000000	43.7
	321000000	49.6
	286000000	46.8
