# Supplementary material for: Inhibition of SFTSV replication in humanized mice by a subcutaneously administered anti-PD1 nanobody
Source: EMBO Mol Med. 2024 Feb 16;16(3):8. doi: 10.1038/s44321-024-00026-0 (PMC10940662; doi:10.1038/s44321-024-00026-0)
Supplement: Supplementary file 5 — Source Data Fig. 3 [file 44321_2024_26_MOESM5_ESM.zip › Figure 3/3C/Numerical Data.xlsx]

## Sheet: Fig 3C
	%PD-L1+of THP-1
Time (h)	Mock			SFTSV
12	1.68	1.23	1.55	2.18	2.52	2.75
24	2.5	2.33	2.45	4.7	5.73	5.3
48	2.78	2.66	2.57	7.34	8.56	7.94
72	2.24	2.56	2.35	21.1	20	20.5
96	2.03	2.33	2.13	46.7	44.6	47.5
120	2.8	2.53	2.66	68.5	69.4	67.2
