# Supplementary material for: Inhibition of SFTSV replication in humanized mice by a subcutaneously administered anti-PD1 nanobody
Source: EMBO Mol Med. 2024 Feb 16;16(3):8. doi: 10.1038/s44321-024-00026-0 (PMC10940662; doi:10.1038/s44321-024-00026-0)
Supplement: Supplementary file 5 — Source Data Fig. 3 [file 44321_2024_26_MOESM5_ESM.zip › Figure 3/3D/Numerical Data.xlsx]

## Sheet: Fig 3D
	Time (h)	Virus RNA (copies ml-1)	%PD-L1+of THP-1
SFTSV-THP-1	12	1510000	2.18
		892000	2.52
		733000	2.75
	24	3310000	4.7
		4290000	5.73
		2470000	5.3
	48	52400000	7.34
		47900000	8.56
		42100000	7.94
	72	21000000	21.1
		56900000	20
		52000000	20.5
	96	77800000	46.7
		72200000	44.6
		40900000	47.5
	120	89300000	68.5
		101000000	69.4
		63100000	67.2
