# Supplementary material for: Inhibition of SFTSV replication in humanized mice by a subcutaneously administered anti-PD1 nanobody
Source: EMBO Mol Med. 2024 Feb 16;16(3):8. doi: 10.1038/s44321-024-00026-0 (PMC10940662; doi:10.1038/s44321-024-00026-0)
Supplement: Supplementary file 5 — Source Data Fig. 3 [file 44321_2024_26_MOESM5_ESM.zip › Figure 3/3E/Numerical Data Cell count.xlsx]

## Sheet: Fig 3E
	Mock			MOI=1			MOI=3			MOI=10
%PD-L1+ of Macrophages	3.58	5.81	3.34	16.2	11.5	19.5	25.1	23.5	22.6	39.8	34.2	36.8

## Sheet: Cell counts
Cell counts	Mock			MOI=1			MOI=3			MOI=10
Macrophages	8410	5275	9828	12508	7370	11887	7703	10212	7185	4092	12432	10917
PD-L1+	301	306	328	2026	848	2318	1933	2400	1624	1629	4252	4017
