# Supplementary material for: Inhibition of SFTSV replication in humanized mice by a subcutaneously administered anti-PD1 nanobody
Source: EMBO Mol Med. 2024 Feb 16;16(3):8. doi: 10.1038/s44321-024-00026-0 (PMC10940662; doi:10.1038/s44321-024-00026-0)
Supplement: Supplementary file 5 — Source Data Fig. 3 [file 44321_2024_26_MOESM5_ESM.zip › Figure 3/3F/Numerical Data.xlsx]

## Sheet: Fig 3F 
	Virus RNA (copies ml-1)	%PD-L1+ of Macrophages
Mock	166	3.58
	166	5.81
	166	3.34
MOI=1	9159999000	16.2
	7490000000	11.5
	273000000	19.5
MOI=3	19900000000	25.1
	18700000000	23.5
	18800000000	22.6
MOI=10	95300000000	39.8
	82100000000	34.2
	71400000000	36.8
