# Supplementary material for: Inhibition of SFTSV replication in humanized mice by a subcutaneously administered anti-PD1 nanobody
Source: EMBO Mol Med. 2024 Feb 16;16(3):8. doi: 10.1038/s44321-024-00026-0 (PMC10940662; doi:10.1038/s44321-024-00026-0)
Supplement: Supplementary file 5 — Source Data Fig. 3 [file 44321_2024_26_MOESM5_ESM.zip › Figure 3/3G/Numerical Data Cell count.xlsx]

## Sheet: Fig 3G
	%PD-L1+ of Macrophages
Time (h)	MOCK			SFTSV
12	0.68	0.52	0.79	2.84	3.17	2.88
24	0.62	0.75	0.59	4.21	3.95	4
48	1.48	1.68	1.32	14	14.3	15.3
72	2.33	2.48	2.53	29.8	26.9	27.5
96	3.32	3.03	3.45	35.8	32.6	34.3
120	3.89	3.56	3.77	35.3	28.8	28.6

## Sheet: Mock
	Macrophages Time (h)
Cell counts	12			24			48			72			96			120
Macrophages	15508	14466	11502	27095	20229	18789	13982	16037	11359	23654	37964	13802	7529	2635	7717	14959	20286	17654
PD-L1+	105	75	91	168	152	111	207	269	150	551	942	349	250	80	266	582	722	666

## Sheet: SFTSV
	SFTSV-Macrophages Time (h)
Cell counts	12			24			48			72			96			120
Macrophages	33097	20842	22559	23031	13939	15859	15729	25709	27770	30969	24520	29498	14143	23649	11238	28745	22816	23897
PD-L1+	940	661	650	970	551	634	2202	3676	4249	9229	6596	8112	5063	7710	3855	10147	6571	6835
