# Supplementary material for: Inhibition of SFTSV replication in humanized mice by a subcutaneously administered anti-PD1 nanobody
Source: EMBO Mol Med. 2024 Feb 16;16(3):8. doi: 10.1038/s44321-024-00026-0 (PMC10940662; doi:10.1038/s44321-024-00026-0)
Supplement: Supplementary file 5 — Source Data Fig. 3 [file 44321_2024_26_MOESM5_ESM.zip › Figure 3/3H/Numerical Data.xlsx]

## Sheet: Fig 3H
	Time (h)	Virus RNA (copies ml-1)	%PD-L1+ of Macrophages
SFTSV-Macrophages	12	27300000	2.84
		37300000	3.17
		21100000	2.88
	24	29100000	4.21
		39600000	3.95
		39100000	4
	48	388000000	14
		230000000	14.3
		202000000	15.3
	72	1720000000	29.8
		1290000000	26.9
		1060000000	27.5
	96	3640000000	35.8
		3960000000	32.6
		2410000000	34.3
	120	2400000000	35.3
		2780000000	28.8
		2500000000	28.6
