# Supplementary material for: Inhibition of SFTSV replication in humanized mice by a subcutaneously administered anti-PD1 nanobody
Source: EMBO Mol Med. 2024 Feb 16;16(3):8. doi: 10.1038/s44321-024-00026-0 (PMC10940662; doi:10.1038/s44321-024-00026-0)
Supplement: Supplementary file 6 — Source Data Fig. 5 [file 44321_2024_26_MOESM6_ESM.zip]

Archive with 22 entries (11 files):
- Figure 5/
- Figure 5/5A/
- Figure 5/5A/Numerical Data.xlsx
- Figure 5/5B/
- Figure 5/5B/Numerical Data.xlsx
- Figure 5/5C/
- Figure 5/5C/Numerical Data Cell count.xlsx
- Figure 5/5D/
- Figure 5/5D/Numerical Data Cell count.xlsx
- Figure 5/5E/
- Figure 5/5E/Numerical Data.xlsx
- Figure 5/5F/
- Figure 5/5F/Numerical Data.xlsx
- Figure 5/5G/
- Figure 5/5G/Numerical Data.xlsx
- Figure 5/5H/
- Figure 5/5H/Numerical Data.xlsx
- Figure 5/5I/
- Figure 5/5I/Numerical Data.xlsx
- Figure 5/5J/
- Figure 5/5J/Numerical Data.xlsx
- Figure 5/Figure 5.zip
