# Supplementary material for: Inhibition of SFTSV replication in humanized mice by a subcutaneously administered anti-PD1 nanobody
Source: EMBO Mol Med. 2024 Feb 16;16(3):8. doi: 10.1038/s44321-024-00026-0 (PMC10940662; doi:10.1038/s44321-024-00026-0)
Supplement: Supplementary file 6 — Source Data Fig. 5 [file 44321_2024_26_MOESM6_ESM.zip › Figure 5/5A/Numerical Data.xlsx]

## Sheet: Fig 5A
	Nbp45			Tislelizumab			PBS			Mock
SFTSV RNA in Sup. (copies ml-1)	4330000	4130000	4280000	2410000	3000000	3130000	25000000	20300000	21000000	2830	2070	2470
