# Supplementary material for: Inhibition of SFTSV replication in humanized mice by a subcutaneously administered anti-PD1 nanobody
Source: EMBO Mol Med. 2024 Feb 16;16(3):8. doi: 10.1038/s44321-024-00026-0 (PMC10940662; doi:10.1038/s44321-024-00026-0)
Supplement: Supplementary file 6 — Source Data Fig. 5 [file 44321_2024_26_MOESM6_ESM.zip › Figure 5/5B/Numerical Data.xlsx]

## Sheet: Fig 5B
	NbP45			Tislelizumab			PBS			Mock
The ratio of CD8+/CD4+ T cells	0.251029	0.251923	0.256461	0.300601	0.269517	0.275796	0.176287	0.20922	0.177593	0.324088	0.295058	0.309541
