# Supplementary material for: Inhibition of SFTSV replication in humanized mice by a subcutaneously administered anti-PD1 nanobody
Source: EMBO Mol Med. 2024 Feb 16;16(3):8. doi: 10.1038/s44321-024-00026-0 (PMC10940662; doi:10.1038/s44321-024-00026-0)
Supplement: Supplementary file 6 — Source Data Fig. 5 [file 44321_2024_26_MOESM6_ESM.zip › Figure 5/5C/Numerical Data Cell count.xlsx]

## Sheet: Fig 5C
	Nbp45			Tislelizumab			PBS			Mock
%Annexin V+ of CD4+ Tcells	5.27	5.9	5.31	5.11	5.03	5.07	14	13.2	13.6	7.49	6.46	6.975

## Sheet: Cell count
	Nbp45			Tislelizumab			PBS			Mock
Lymphocytes	51396	52124	40759	61466	44596	67472	69606	35788	73301	77550	65134	78185
CD3+ T cells	47182	48423	38843	50464	35811	54855	56102	28809	60913	60799	50870	58639
Annexin V+ CD4+	2486	2857	2063	2579	1801	2781	7854	3803	8284	4554	3286	4090
