# Supplementary material for: Inhibition of SFTSV replication in humanized mice by a subcutaneously administered anti-PD1 nanobody
Source: EMBO Mol Med. 2024 Feb 16;16(3):8. doi: 10.1038/s44321-024-00026-0 (PMC10940662; doi:10.1038/s44321-024-00026-0)
Supplement: Supplementary file 6 — Source Data Fig. 5 [file 44321_2024_26_MOESM6_ESM.zip › Figure 5/5D/Numerical Data Cell count.xlsx]

## Sheet: Fig 5D
	Nbp45			Tislelizumab			PBS			Mock
%Annexin V+ of CD8+ Tcells	1.41	1.34	1.375	1.98	2.22	2.1	3.83	3.69	3.76	1.72	2.09	1.905

## Sheet: Sheet1
	Nbp45			Tislelizumab			PBS			Mock
Lymphocytes	51396	52124	40759	61466	44596	67472	69606	35788	73301	77550	65134	78185
CD3+ T cells	47182	48423	38843	50464	35811	54855	56102	28809	60913	60799	50870	58639
Annexin V+ CD8+	665.266	648.868	534.091	999.187	795.004	1151.96	2148.71	1063.05	2290.33	1045.74	1063.18	1117.07
