# Supplementary material for: Inhibition of SFTSV replication in humanized mice by a subcutaneously administered anti-PD1 nanobody
Source: EMBO Mol Med. 2024 Feb 16;16(3):8. doi: 10.1038/s44321-024-00026-0 (PMC10940662; doi:10.1038/s44321-024-00026-0)
Supplement: Supplementary file 6 — Source Data Fig. 5 [file 44321_2024_26_MOESM6_ESM.zip › Figure 5/5E/Numerical Data.xlsx]

## Sheet: Fig 5E
	Nbp45			Tislelizumab			PBS			Mock
%HLA-DR+ of CD4+ Tcells	7.31	8.82	7.565	8.67	7.2	6.935	4.73	4.66	4.525	1.17	1.21	1.19
