# Supplementary material for: Inhibition of SFTSV replication in humanized mice by a subcutaneously administered anti-PD1 nanobody
Source: EMBO Mol Med. 2024 Feb 16;16(3):8. doi: 10.1038/s44321-024-00026-0 (PMC10940662; doi:10.1038/s44321-024-00026-0)
Supplement: Supplementary file 6 — Source Data Fig. 5 [file 44321_2024_26_MOESM6_ESM.zip › Figure 5/5F/Numerical Data.xlsx]

## Sheet: Fig 5F 
	Nbp45			Tislelizumab			PBS			Mock
%Ki-67+ of CD4+ Tcells	67.2	61.9	64.55	70.5	66.4	68.45	30.9	22.3	26.6	13.8	17.1	15.45
