# Supplementary material for: Inhibition of SFTSV replication in humanized mice by a subcutaneously administered anti-PD1 nanobody
Source: EMBO Mol Med. 2024 Feb 16;16(3):8. doi: 10.1038/s44321-024-00026-0 (PMC10940662; doi:10.1038/s44321-024-00026-0)
Supplement: Supplementary file 6 — Source Data Fig. 5 [file 44321_2024_26_MOESM6_ESM.zip › Figure 5/5G/Numerical Data.xlsx]

## Sheet: Fig 5G
	Nbp45			Tislelizumab			PBS			Mock
%IFN-γ+ of CD4+ Tcells	14.7	13.11	12.905	15.3	13.1	14.2	7.54	8.72	8.13	3.29	4.82	4.055
