# Supplementary material for: Inhibition of SFTSV replication in humanized mice by a subcutaneously administered anti-PD1 nanobody
Source: EMBO Mol Med. 2024 Feb 16;16(3):8. doi: 10.1038/s44321-024-00026-0 (PMC10940662; doi:10.1038/s44321-024-00026-0)
Supplement: Supplementary file 6 — Source Data Fig. 5 [file 44321_2024_26_MOESM6_ESM.zip › Figure 5/5I/Numerical Data.xlsx]

## Sheet: Fig 5I
	Nbp45			Tislelizumab			PBS			Mock
%Ki-67+ of CD8+ Tcells	12.1	11.5	13.3	15.1	14.1	12.6	9.14	7.85	8.495	4.54	4.08	4.31
