# Supplementary material for: Inhibition of SFTSV replication in humanized mice by a subcutaneously administered anti-PD1 nanobody
Source: EMBO Mol Med. 2024 Feb 16;16(3):8. doi: 10.1038/s44321-024-00026-0 (PMC10940662; doi:10.1038/s44321-024-00026-0)
Supplement: Supplementary file 6 — Source Data Fig. 5 [file 44321_2024_26_MOESM6_ESM.zip › Figure 5/5J/Numerical Data.xlsx]

## Sheet: Fig 5J
	Nbp45			Tislelizumab			PBS			Mock
%IFN-γ+ of CD8+ Tcells	2.12	1.96	1.91	2.93	2.19	2.56	1.18	1.4	1.29	0.29	0.26	0.23
