# Supplementary material for: Inhibition of SFTSV replication in humanized mice by a subcutaneously administered anti-PD1 nanobody
Source: EMBO Mol Med. 2024 Feb 16;16(3):8. doi: 10.1038/s44321-024-00026-0 (PMC10940662; doi:10.1038/s44321-024-00026-0)
Supplement: Supplementary file 7 — Source Data Fig. 6 [file 44321_2024_26_MOESM7_ESM.zip]

Archive with 15 entries (8 files):
- Figure 6/
- Figure 6/6A/
- Figure 6/6A/Numerical data Concentration measurement.xlsx
- Figure 6/6B/
- Figure 6/6B/Numerical data Concentration measurement.xlsx
- Figure 6/6C/
- Figure 6/6C/Image data whole mount.xlsx
- Figure 6/6D/
- Figure 6/6D/Numerical Data.xlsx
- Figure 6/6E/
- Figure 6/6E/Fig 6E Numerical Data.xlsx
- Figure 6/6E/Image data whole mount.xlsx
- Figure 6/6F/
- Figure 6/6F/Numerical Data.xlsx
- Figure 6/Figure 6.zip
