# Supplementary material for: Inhibition of SFTSV replication in humanized mice by a subcutaneously administered anti-PD1 nanobody
Source: EMBO Mol Med. 2024 Feb 16;16(3):8. doi: 10.1038/s44321-024-00026-0 (PMC10940662; doi:10.1038/s44321-024-00026-0)
Supplement: Supplementary file 7 — Source Data Fig. 6 [file 44321_2024_26_MOESM7_ESM.zip › Figure 6/6A/Numerical data Concentration measurement.xlsx]

## Sheet: Fig 6A
Time post administration (h)	NbP45(i.p.)				Tislelizumab(i.p.)
0	0	0	0	0	0	0	0	0
0.25	25.0304	89.4631	146.014	123.129	40.9888	51.7837	112.506	30.7512
0.5	115.81	191.559	177.74	170.957	52.5813	73.9188	120.888	96.925
1	107.483	229.097	208.06	203.475	140.381	168.825	162.15	163.988
2	162.386	230.308	239.162	304.558	161.469	170.037	187.186	182.146
4	283.695	297.927	252.69	296.1	235.1	214.069	230.502	220.935
8	230.241	231.164	244.594	306.094	243.919	251.06	246.893	208.673
12	251.919	251.919	254.232	231.416	241.591	211.262	227.817	202.898
24	225.845	224.35	238.288	223.75	188.11	185.887	214.14	199.938
48	190.361	200.928	208.091	190.765	138.912	144.304	159.012	166.382
72	148.539	138.727	122.906	153.154	99.5375	96.8312	110.631	95.2938
120	95.9825	93.7935	55.6525	58.6558	34.285	17.9	21.365	19.25
168	27.4786	30.7309	20.5916	24.2263	14.12	11.515	11.045	4.48
240	4.0949	4.58996	2.0525	6.3775	0	0	0	0
336	0	0	0	0	0	0	0	0

## Sheet: NbP45 (i.p.)
		NbP45 (i.p.) OD (450 nm)
No.		1-4			2-1			2-2			2-3
PBS: Mouse Serum		5000	25000	125000	5000	25000	125000	5000	25000	125000	5000	25000	125000
Time post administration (h)	0	0.0933	0.0908	0.0934	0.0954	0.0876	0.0907	0.0874	0.0898	0.0916	0.0958	0.0959	0.0932
	0.25	1.5734	0.5321	0.183	2.1649	1.2515	0.4074	2.5764	1.5163	0.4546	2.4443	1.3388	0.4383
	0.5	1.8833	0.7611	0.2117	2.3488	1.4349	0.448	2.3944	1.4123	0.4254	2.3038	1.6296	0.6058
	1	2.1734	1.0903	0.3025	2.5186	1.8858	0.5893	2.4695	1.753	0.561	2.5298	1.958	0.8183
	2	2.715	2.1014	0.7266	2.4436	1.821	0.6999	2.7812	2.1378	0.8104	2.8149	2.3454	0.9203
	4	2.7848	2.1898	0.7333	2.8839	2.4508	0.9064	2.8886	2.3774	1.1268	2.9309	2.4578	1.0224
	8	2.7648	2.0425	0.629	2.758	1.9405	0.6308	2.8213	2.1338	0.8043	2.7918	2.1927	0.7987
	12	2.7839	1.9718	0.6725	2.7659	2.0437	0.7052	2.6995	2.0774	0.7583	2.824	2.1516	0.7917
	24	2.5908	1.8869	0.6755	2.5819	1.922	0.6627	2.6619	1.9353	0.6105	2.6203	1.9113	0.6905
	48	2.65	2.0455	0.7791	2.6806	2.097	0.8145	2.7482	2.0905	0.8385	2.8138	2.2482	0.9393
	72	2.6519	1.9221	0.718	2.6326	2.0254	0.746	2.6106	2.0532	0.7273	2.4883	1.9802	0.7759
	120	2.1266	1.8529	0.6237	2.4636	1.7991	0.6127	2.3515	1.5606	0.3815	2.3833	1.5247	0.4923
	168	1.9967	0.6678	0.3882	1.5273	0.9168	0.4175	1.6106	1.1362	0.2334	1.9436	0.6839	0.3589
	240	0.934	0.4203	0.3251	0.9576	0.5965	0.3474	0.7594	0.934	0.2331	1.0351	0.2994	0.1519
	336	0.734	0.2319	0.1189	0.5717	0.2049	0.106	0.3894	0.1414	0.0853	0.9378	0.2806	0.1193

## Sheet: Tislelizumab (i.p.)
		Tislelizumab (i.p.) OD (450 nm)
No.		3-3			3-4			3-5			3-6
PBS: Mouse Serum		5000	25000	125000	5000	25000	125000	5000	25000	125000	5000	25000	125000
Time post administration (h)	0	0.1037	0.0987	0.1015	0.1029	0.1032	0.1049	0.1051	0.1034	0.1	0.1105	0.109	0.1037
	0.25	0.7927	0.2428	0.1244	1.1645	0.3387	0.1455	1.7022	0.5462	0.2069	0.6562	0.2054	0.1168
	0.5	1.3965	0.3882	0.1519	1.5268	0.4451	0.1879	2.0019	0.7358	0.2298	1.7734	0.5119	0.1777
	1	2.2839	0.8554	0.2643	2.6199	1.224	0.3881	2.4301	1.1637	0.3845	2.3334	1.1114	0.3838
	2	2.6302	1.1387	0.3311	2.719	1.433	0.4717	2.5302	1.3907	0.394	2.5736	1.2518	0.394
	4	2.7369	1.5051	0.5629	2.7335	1.7078	0.63	2.6028	1.4993	0.472	2.686	1.3204	0.4844
	8	2.7701	1.7701	0.7624	2.7899	1.9243	0.8864	2.6552	1.5855	0.4886	2.7116	1.3671	0.4887
	12	2.5817	1.2791	0.4861	2.6938	1.3819	0.4972	2.6388	1.4765	0.4008	2.6739	1.3341	0.4008
	24	2.6018	1.2496	0.4186	2.6408	1.3369	0.452	2.622	1.3986	0.3407	2.6577	1.3734	0.3692
	48	2.6027	1.1642	0.3355	2.5741	1.2003	0.3599	2.518	1.2658	0.3223	2.6082	1.3595	0.3231
	72	2.3909	0.9925	0.303	2.3833	1.2798	0.3085	2.2014	1.2357	0.3053	2.3892	1.2669	0.3044
	120	2.0148	0.6347	0.2767	2.0951	0.7917	0.272	2.0539	1.1671	0.233	2.0895	1.0503	0.2648
	168	1.8606	0.2835	0.2287	1.6283	0.4081	0.2095	1.9789	0.1149	0.1877	1.9387	0.5391	0.2051
	240	0.7749	0.2435	0.1865	1.4395	0.3163	0.1843	0.7988	0.1001	0.1069	1.5261	0.4055	0.1861
	336	0.105	0.0814	0.0827	0.2447	0.1065	0.005	0.1508	0.0934	0.0984	0.1237	0.092	0.0845
