# Supplementary material for: Inhibition of SFTSV replication in humanized mice by a subcutaneously administered anti-PD1 nanobody
Source: EMBO Mol Med. 2024 Feb 16;16(3):8. doi: 10.1038/s44321-024-00026-0 (PMC10940662; doi:10.1038/s44321-024-00026-0)
Supplement: Supplementary file 7 — Source Data Fig. 6 [file 44321_2024_26_MOESM7_ESM.zip › Figure 6/6B/Numerical data Concentration measurement.xlsx]

## Sheet: Fig 6B
Time post administration (h)	NbP45(s.c.)				Tislelizumab(s.c.)
0	0	0	0	0	0	0	0	0
0.25	0.34273	0.78365	3.10301	0.31706	5.94625	0	0	6.4455
0.5	8.56889	10.0684	13.0911	4.803	13.6312	6.68125	12.5787	8.45275
1	11.386	11.166	11.6634	8.86959	15.1995	8.21	15.8455	14.3005
2	19.6673	20.1512	22.6254	18.9884	21.1737	19.0745	15.176	26.7488
4	81.155	67.4712	65.7283	75.7225	30.1	22.5875	37.54	29.6
8	150.649	148.364	154.367	118.851	44.195	38.5625	41.6675	32.405
12	183.502	186.425	156.699	183.091	74.9938	59.1562	55.175	54.5625
24	228.373	243.929	167.96	221.366	127.756	99.8875	100.281	70.2687
48	229.666	259.94	186.196	267.961	162.002	169.486	130.202	170.036
72	339.008	297.915	216.721	278.659	156.542	98.4325	111.603	101.927
120	178.863	226.026	129.362	225.976	124.772	84.3875	104.5	83.275
168	92.7488	99.1035	58.5607	75.7935	62.7625	34.0375	40.5275	24.095
240	45.2336	50.717	30.0464	51.6494	22.4125	18.35	25.535	11.405
336	7.8005	15.0395	3.2473	8.62814	0	0	0	0

## Sheet: NbP45(s.c.)
		NbP45(s.c.) OD (450 nm)
No.		1-1			1-2			1-3			1-5
PBS: Mouse Serum		5000	25000	125000	5000	25000	125000	5000	25000	125000	5000	25000	125000
Time post administration (h)	0	0.122	0.1142	0.1002	0.1553	0.1011	0.1008	0.1384	0.1053	0.1076	0.14	0.1103	0.1102
	0.25	0.1758	0.1025	0.0846	0.205	0.1137	0.0914	0.3586	0.1428	0.0996	0.1741	0.1058	0.1009
	0.5	0.5597	0.2079	0.1164	0.6619	0.2176	0.1205	0.3874	0.1706	0.1016	0.28	0.1308	0.099
	1	0.8027	0.2288	0.1147	0.7186	0.2124	0.1188	0.7452	0.2231	0.1217	0.5958	0.2074	0.1161
	2	1.2967	0.3885	0.1546	1.363	0.3869	0.1375	1.3546	0.4482	0.1551	1.2764	0.3762	0.1418
	4	2.4696	1.2616	0.3381	2.4489	1.1074	0.3114	2.2976	0.821	0.2381	2.6908	1.2245	0.3275
	8	2.5668	1.6495	0.4691	2.4919	1.6272	0.4254	2.3717	1.6124	0.4179	2.4738	1.7782	0.5028
	12	2.6109	1.877	0.6056	2.5411	1.8175	0.5697	2.4928	1.6747	0.4203	2.5509	1.7898	0.5117
	24	2.6445	1.9602	0.6697	2.5888	1.907	0.6214	2.5146	1.676	0.4746	2.5943	1.8483	0.5778
	48	2.6615	1.8939	0.6925	2.6101	1.9083	0.6163	2.5855	1.7356	0.4981	2.6668	2.0102	0.6836
	72	2.7129	2.0511	0.8228	2.8244	2.0686	0.7402	2.7955	2.1356	0.5494	2.9049	2.0664	0.7026
	120	2.4243	1.7232	0.5009	2.5338	1.8642	0.5957	2.4609	1.3558	0.4014	2.6291	1.8498	0.5956
	168	2.062	1.6112	0.3931	2.074	1.2087	0.431	1.8072	1.0393	0.3629	1.8667	1.5441	0.334
	240	1.924	1.0502	0.3444	1.8202	0.4014	0.3691	1.7744	0.9225	0.2482	1.7071	1.0843	0.3733
	336	0.7998	0.309	0.1354	0.7988	0.2732	0.1154	0.388	0.1506	0.0913	0.51	0.1611	0.0897

## Sheet: Tislelizumab(s.c.)
		Tislelizumab(s.c.) OD (450 nm)
No.		2-4			2-5			3-1			3-2
PBS: Mouse Serum		5000	25000	125000	5000	25000	125000	5000	25000	125000	5000	25000	125000
Time post administration (h)	0	0.0968	0.0955	0.0925	0.1095	0.1042	0.1038	0.1022	0.0905	0.0973	0.1063	0.1015	0.1001
	0.25	0.6426	0.2213	0.1304	0.2302	0.119	0.102	0.1237	0.1003	0.1034	0.2806	0.1356	0.1111
	0.5	0.5764	0.1761	0.1091	0.2216	0.1178	0.0968	1.4591	0.4157	0.1594	0.2647	0.1247	0.1014
	1	0.9068	0.2579	0.1328	0.3629	0.1444	0.1422	0.3441	0.1323	0.1065	0.5099	0.1794	0.1132
	2	1.7809	0.5273	0.1922	0.8808	0.2303	0.1155	0.911	0.246	0.1345	0.8987	0.2569	0.136
	4	2.4331	0.871	0.2695	2.0651	0.4683	0.2009	1.867	0.4997	0.2032	1.4625	0.3481	0.1615
	8	2.4648	0.8387	0.3402	2.2415	0.6672	0.27	2.3865	0.805	0.3282	2.136	0.3815	0.2572
	12	2.5028	0.9982	0.3461	2.4302	0.9196	0.3099	2.4695	0.8449	0.3008	2.2364	0.8122	0.2994
	24	2.5165	1.1783	0.4667	2.4667	1.0355	0.303	2.4301	1.0788	0.4039	2.3435	0.8805	0.3353
	48	2.5292	1.3303	0.4768	2.5101	1.1146	0.388	2.5038	1.1183	0.3849	2.4421	1.006	0.3443
	72	2.5434	1.2939	0.4443	2.3348	0.9065	0.3285	2.286	0.9943	0.3518	2.4031	0.9298	0.3402
	120	2.4342	1.0821	0.4368	2.2667	0.8833	0.3628	2.458	0.9448	0.3354	2.175	0.8033	0.291
	168	1.8721	1.1654	0.4078	1.5546	0.9052	0.3312	1.4043	0.7808	0.3088	1.9548	0.5617	0.2117
	240	1.3134	0.9676	0.3002	1.0552	0.6785	0.2489	0.5413	0.2809	0.1242	0.788	0.5206	0.1266
	336	0.2011	0.1097	0.0841	0.1384	0.0919	0.0723	0.1186	0.082	0.0672	0.1203	0.0837	0.0756
