# Supplementary material for: Inhibition of SFTSV replication in humanized mice by a subcutaneously administered anti-PD1 nanobody
Source: EMBO Mol Med. 2024 Feb 16;16(3):8. doi: 10.1038/s44321-024-00026-0 (PMC10940662; doi:10.1038/s44321-024-00026-0)
Supplement: Supplementary file 7 — Source Data Fig. 6 [file 44321_2024_26_MOESM7_ESM.zip › Figure 6/6C/Image data whole mount.xlsx]

## Sheet: NbP45 (i.p.)
1: 9/9/2022 3:35:03 PM
				Record
				Name		20220909153503.photo.000			20220909153503.fluor.000
				Time		2022-09-09 15:35:03			2022-09-09 15:35:03
				Type		Photo			Fluorescence
				Image
				Sample Size		119.883			119.883
				Sample Height		25			25
				Camera Gain		Low			Low
				EM Gain		0			off
				Camera Readout		Fast			Fast
				Exposure Time [s]		0.1			0.1
				Illumination [%]		10			0
				Binning
				x-Binning		1			1
				y-Binning		1			1
2: 9/9/2022 4:28:31 PM
				Record
				Name		20220909162831.photo.000			20220909162831.fluor.000
				Time		2022-09-09 16:28:31			2022-09-09 16:28:31
				Type		Photo			Fluorescence
				Image
				Sample Size		119.883			119.883
				Sample Height		25			25
				Camera Gain		Low			Low
				EM Gain		0			off
				Camera Readout		Fast			Fast
				Exposure Time [s]		0.1			0.1
				Illumination [%]		10			0
				Binning
				x-Binning		1			1
				y-Binning		1			1

## Sheet: NbP45 (s.c.)
1: 9/9/2022 3:30:38 PM
				Record
				Name		20220909153038.photo.000			20220909153038.fluor.000
				Time		2022-09-09 15:30:38			2022-09-09 15:30:38
				Type		Photo			Fluorescence
				Image
				Sample Size		119.883			119.883
				Sample Height		25			25
				Camera Gain		Low			Low
				EM Gain		0			off
				Camera Readout		Fast			Fast
				Exposure Time [s]		0.1			0.1
				Illumination [%]		10			0
				Binning
				x-Binning		1			1
				y-Binning		1			1
2: 9/9/2022 4:16:52 PM
				Record
				Name		20220909161652.photo.000			20220909161652.fluor.000
				Time		2022-09-09 16:16:52			2022-09-09 16:16:52
				Type		Photo			Fluorescence
				Image
				Sample Size		119.883			119.883
				Sample Height		25			25
				Camera Gain		Low			Low
				EM Gain		0			off
				Camera Readout		Fast			Fast
				Exposure Time [s]		0.1			0.1
				Illumination [%]		10			0
				Binning
				x-Binning		1			1
				y-Binning		1			1

## Sheet: Tislelizumab (i.p.)
1: 9/9/2022 3:40:47 PM
				Record
				Name		20220909154047.photo.000			20220909154047.fluor.000
				Time		2022-09-09 15:40:47			2022-09-09 15:40:47
				Type		Photo			Fluorescence
				Image
				Sample Size		119.883			119.883
				Sample Height		25			25
				Camera Gain		Low			Low
				EM Gain		0			off
				Camera Readout		Fast			Fast
				Exposure Time [s]		0.1			0.1
				Illumination [%]		10			0
				Binning
				x-Binning		1			1
				y-Binning		1			1
2: 9/9/2022 4:47:21 PM
				Record
				Name		20220909164721.photo.000			20220909164721.fluor.000
				Time		2022-09-09 16:47:21			2022-09-09 16:47:21
				Type		Photo			Fluorescence
				Image
				Sample Size		119.883			119.883
				Sample Height		25			25
				Camera Gain		Low			Low
				EM Gain		0			off
				Camera Readout		Fast			Fast
				Exposure Time [s]		0.1			0.1
				Illumination [%]		10			0
				Binning
				x-Binning		1			1
				y-Binning		1			1

## Sheet: Tislelizumab (s.c.)
1: 9/9/2022 3:37:47 PM
				Record
				Name		20220909153747.photo.000			20220909153747.fluor.000
				Time		2022-09-09 15:37:47			2022-09-09 15:37:47
				Type		Photo			Fluorescence
				Image
				Sample Size		119.883			119.883
				Sample Height		25			25
				Camera Gain		Low			Low
				EM Gain		0			off
				Camera Readout		Fast			Fast
				Exposure Time [s]		0.1			0.1
				Illumination [%]		10			0
				Binning
				x-Binning		1			1
				y-Binning		1			1
2: 9/9/2022 4:38:54 PM
				Record
				Name		20220909163854.photo.000			20220909163854.fluor.000
				Time		2022-09-09 16:38:54			2022-09-09 16:38:54
				Type		Photo			Fluorescence
				Image
				Sample Size		119.883			119.883
				Sample Height		25			25
				Camera Gain		Low			Low
				EM Gain		0			off
				Camera Readout		Fast			Fast
				Exposure Time [s]		0.1			0.1
				Illumination [%]		10			0
				Binning
				x-Binning		1			1
				y-Binning		1			1
