# Supplementary material for: Inhibition of SFTSV replication in humanized mice by a subcutaneously administered anti-PD1 nanobody
Source: EMBO Mol Med. 2024 Feb 16;16(3):8. doi: 10.1038/s44321-024-00026-0 (PMC10940662; doi:10.1038/s44321-024-00026-0)
Supplement: Supplementary file 7 — Source Data Fig. 6 [file 44321_2024_26_MOESM7_ESM.zip › Figure 6/6D/Numerical Data.xlsx]

## Sheet: Fig 6D
	Total fluorescence (ph/s)
	NbP45 (i.p.)	Tislelizumab (i.p.)	NbP45 (s.c.)	Tislelizumab (s.c.)
Lung	6.87181e+06	5312524404	6040000000	5205717694
Liver	1.52251e+06	4.96316e+06	103000000000	5.13548e+06
Kidneys	1.96369e+06	1.17054e+06	60500000000	1.22185e+06
Stomach	1.88898e+06	303000000	5320492794	4.65725e+06
