# Supplementary material for: Inhibition of SFTSV replication in humanized mice by a subcutaneously administered anti-PD1 nanobody
Source: EMBO Mol Med. 2024 Feb 16;16(3):8. doi: 10.1038/s44321-024-00026-0 (PMC10940662; doi:10.1038/s44321-024-00026-0)
Supplement: Supplementary file 7 — Source Data Fig. 6 [file 44321_2024_26_MOESM7_ESM.zip › Figure 6/6E/Fig 6E Numerical Data.xlsx]

## Sheet: Fig 6E
	Total fluorescence (ph/s)
Time post administration (h)	Lung	Liver	Kidneys	Bladder	Stomach
8	81200000000	539000000000	251000000000	12200000000	65400000000
72	161000000000	643000000000	92100000000	1571750	131000000000
168	68500000000	18132959590	4358454915	1035873	53155603024
240	4312759946	22297440178	175760289	1213298	8001851637
336	379033988	8756219991	13144443	1303332	469717962
