# Supplementary material for: Inhibition of SFTSV replication in humanized mice by a subcutaneously administered anti-PD1 nanobody
Source: EMBO Mol Med. 2024 Feb 16;16(3):8. doi: 10.1038/s44321-024-00026-0 (PMC10940662; doi:10.1038/s44321-024-00026-0)
Supplement: Supplementary file 7 — Source Data Fig. 6 [file 44321_2024_26_MOESM7_ESM.zip › Figure 6/6E/Image data whole mount.xlsx]

## Sheet: Blk
0h: 8/26/2022 9:12:36 AM
				Record
				Name		20220826091236.photo.000			20220826091236.fluor.000
				Time		2022-09-09 15:44:36			2022-09-09 15:44:36
				Type		Photo			Fluorescence
				Image
				Sample Size		119.883			119.883
				Sample Height		25			25
				Camera Gain		Low			Low
				EM Gain		0			off
				Camera Readout		Fast			Fast
				Exposure Time [s]		0.1			0.1
				Illumination [%]		10			0
				Binning
				x-Binning		1			1
				y-Binning		1			1
0h: 8/26/2022 9:55:51 AM
				Record
				Name		20220826095551.photo.000			20220826095551.fluor.000
				Time		2022-09-09 15:55:51			2022-09-09 15:55:51
				Type		Photo			Fluorescence
				Image
				Sample Size		119.883			119.883
				Sample Height		25			25
				Camera Gain		Low			Low
				EM Gain		0			off
				Camera Readout		Fast			Fast
				Exposure Time [s]		0.1			0.1
				Illumination [%]		10			0
				Binning
				x-Binning		1			1
				y-Binning		1			1

## Sheet: M1
1h: 8/26/2022 10:12:36 AM
				Record
				Name		20220826101236.photo.000			20220826101236.fluor.000
				Time		2022-08-26 10:12:36			2022-08-26 10:12:36
				Type		Photo			Fluorescence
				Image
				Sample Size		119.883			119.883
				Sample Height		25			25
				Camera Gain		Low			Low
				EM Gain		0			off
				Camera Readout		Fast			Fast
				Exposure Time [s]		0.1			0.1
				Illumination [%]		10			0
				Binning
				x-Binning		1			1
				y-Binning		1			1
2h: 8/26/2022 11:08:57 AM
				Record
				Name		20220826110857.photo.000			20220826110857.fluor.000
				Time		2022-08-26 11:08:57			2022-08-26 11:08:57
				Type		Photo			Fluorescence
				Image
				Sample Size		119.883			119.883
				Sample Height		25			25
				Camera Gain		Low			Low
				EM Gain		0			off
				Camera Readout		Fast			Fast
				Exposure Time [s]		0.1			0.1
				Illumination [%]		10			0
				Binning
				x-Binning		1			1
				y-Binning		1			1
4h: 8/26/2022 12:49:48 PM
				Record
				Name		20220826124948.photo.000			20220826124948.fluor.000
				Time		2022-08-26 12:49:48			2022-08-26 12:49:48
				Type		Photo			Fluorescence
				Image
				Sample Size		119.883			119.883
				Sample Height		25			25
				Camera Gain		Low			Low
				EM Gain		0			off
				Camera Readout		Fast			Fast
				Exposure Time [s]		0.1			0.1
				Illumination [%]		10			0
				Binning
				x-Binning		1			1
				y-Binning		1			1
8h: 8/26/2022 5:30:50 PM
				Record
				Name		20220826173050.photo.000			20220826173050.fluor.000
				Time		2022-08-26 17:30:50			2022-08-26 17:30:50
				Type		Photo			Fluorescence
				Image
				Sample Size		119.883			119.883
				Sample Height		25			25
				Camera Gain		Low			Low
				EM Gain		0			off
				Camera Readout		Fast			Fast
				Exposure Time [s]		0.1			0.1
				Illumination [%]		10			0
				Binning
				x-Binning		1			1
				y-Binning		1			1
8h: 8/26/2022 5:48:47 PM
				Record
				Name		20220826174847.photo.000			20220826174847.fluor.000
				Time		2022-08-26 17:48:47			2022-08-26 17:48:47
				Type		Photo			Fluorescence
				Image
				Sample Size		119.883			119.883
				Sample Height		25			25
				Camera Gain		Low			Low
				EM Gain		0			off
				Camera Readout		Fast			Fast
				Exposure Time [s]		0.1			0.1
				Illumination [%]		10			0
				Binning
				x-Binning		1			1
				y-Binning		1			1

## Sheet: M2
1h: 8/26/2022 10:02:51 AM
				Record
				Name		20220826100251.photo.000			20220826100251.fluor.000
				Time		2022-08-26 10:02:51			2022-08-26 10:02:51
				Type		Photo			Fluorescence
				Image
				Sample Size		119.883			119.883
				Sample Height		25			25
				Camera Gain		Low			Low
				EM Gain		0			off
				Camera Readout		Fast			Fast
				Exposure Time [s]		0.1			0.1
				Illumination [%]		10			0
				Binning
				x-Binning		1			1
				y-Binning		1			1
2: 8/26/2022 11:00:46 AM
				Record
				Name		20220826110046.photo.000			20220826110046.fluor.000
				Time		2022-08-26 11:00:46			2022-08-26 11:00:46
				Type		Photo			Fluorescence
				Image
				Sample Size		119.883			119.883
				Sample Height		25			25
				Camera Gain		Low			Low
				EM Gain		0			off
				Camera Readout		Fast			Fast
				Exposure Time [s]		0.1			0.1
				Illumination [%]		10			0
				Binning
				x-Binning		1			1
				y-Binning		1			1
4h: 8/26/2022 12:39:05 PM
				Record
				Name		20220826123905.photo.000			20220826123905.fluor.000
				Time		2022-08-26 12:39:05			2022-08-26 12:39:05
				Type		Photo			Fluorescence
				Image
				Sample Size		119.883			119.883
				Sample Height		25			25
				Camera Gain		Low			Low
				EM Gain		0			off
				Camera Readout		Fast			Fast
				Exposure Time [s]		0.1			0.1
				Illumination [%]		10			0
				Binning
				x-Binning		1			1
				y-Binning		1			1
8h: 8/26/2022 5:18:29 PM
				Record
				Name		20220826171829.photo.000			20220826171829.fluor.000
				Time		2022-08-26 17:18:29			2022-08-26 17:18:29
				Type		Photo			Fluorescence
				Image
				Sample Size		119.883			119.883
				Sample Height		25			25
				Camera Gain		Low			Low
				EM Gain		0			off
				Camera Readout		Fast			Fast
				Exposure Time [s]		0.1			0.1
				Illumination [%]		10			0
				Binning
				x-Binning		1			1
				y-Binning		1			1
1d: 8/27/2022 11:17:42 AM
				Record
				Name		20220827111742.photo.000			20220827111742.fluor.000
				Time		2022-08-27 11:17:42			2022-08-27 11:17:42
				Type		Photo			Fluorescence
				Image
				Sample Size		119.883			119.883
				Sample Height		25			25
				Camera Gain		Low			Low
				EM Gain		0			off
				Camera Readout		Fast			Fast
				Exposure Time [s]		0.1			0.1
				Illumination [%]		10			0
				Binning
				x-Binning		1			1
				y-Binning		1			1
3d: 8/29/2022 10:59:39 AM
				Record
				Name		20220829105939.photo.000			20220829105939.fluor.000
				Time		2022-08-29 10:59:39			2022-08-29 10:59:39
				Type		Photo			Fluorescence
				Image
				Sample Size		119.883			119.883
				Sample Height		25			25
				Camera Gain		Low			Low
				EM Gain		0			off
				Camera Readout		Fast			Fast
				Exposure Time [s]		0.1			0.1
				Illumination [%]		10			0
				Binning
				x-Binning		1			1
				y-Binning		1			1
3d: 8/29/2022 12:15:06 PM
				Record
				Name		20220829121506.photo.000			20220829121506.fluor.000
				Time		2022-08-29 12:15:06			2022-08-29 12:15:06
				Type		Photo			Fluorescence
				Image
				Sample Size		119.883			119.883
				Sample Height		25			25
				Camera Gain		Low			Low
				EM Gain		0			off
				Camera Readout		Fast			Fast
				Exposure Time [s]		0.1			0.1
				Illumination [%]		10			0
				Binning
				x-Binning		1			1
				y-Binning		1			1

## Sheet: M3
1h: 8/26/2022 10:05:04 AM
				Record
				Name		20220826100504.photo.000			20220826100504.fluor.000
				Time		2022-08-26 10:05:04			2022-08-26 10:05:04
				Type		Photo			Fluorescence
				Image
				Sample Size		119.883			119.883
				Sample Height		25			25
				Camera Gain		Low			Low
				EM Gain		0			off
				Camera Readout		Fast			Fast
				Exposure Time [s]		0.1			0.1
				Illumination [%]		10			0
				Binning
				x-Binning		1			1
				y-Binning		1			1
2h: 8/26/2022 11:06:49 AM
				Record
				Name		20220826110649.photo.000			20220826110649.fluor.000
				Time		2022-08-26 11:06:49			2022-08-26 11:06:49
				Type		Photo			Fluorescence
				Image
				Sample Size		119.883			119.883
				Sample Height		25			25
				Camera Gain		Low			Low
				EM Gain		0			off
				Camera Readout		Fast			Fast
				Exposure Time [s]		0.1			0.1
				Illumination [%]		10			0
				Binning
				x-Binning		1			1
				y-Binning		1			1
4h: 8/26/2022 12:44:00 PM
				Record
				Name		20220826124400.photo.000			20220826124400.fluor.000
				Time		2022-08-26 12:44:00			2022-08-26 12:44:00
				Type		Photo			Fluorescence
				Image
				Sample Size		119.883			119.883
				Sample Height		25			25
				Camera Gain		Low			Low
				EM Gain		0			off
				Camera Readout		Fast			Fast
				Exposure Time [s]		0.1			0.1
				Illumination [%]		10			0
				Binning
				x-Binning		1			1
				y-Binning		1			1
8h: 8/26/2022 5:21:46 PM
				Record
				Name		20220826172146.photo.000			20220826172146.fluor.000
				Time		2022-08-26 17:21:46			2022-08-26 17:21:46
				Type		Photo			Fluorescence
				Image
				Sample Size		119.883			119.883
				Sample Height		25			25
				Camera Gain		Low			Low
				EM Gain		0			off
				Camera Readout		Fast			Fast
				Exposure Time [s]		0.1			0.1
				Illumination [%]		10			0
				Binning
				x-Binning		1			1
				y-Binning		1			1
1d: 8/27/2022 11:24:23 AM
				Record
				Name		20220827112423.photo.000			20220827112423.fluor.000
				Time		2022-08-27 11:24:23			2022-08-27 11:24:23
				Type		Photo			Fluorescence
				Image
				Sample Size		119.883			119.883
				Sample Height		25			25
				Camera Gain		Low			Low
				EM Gain		0			off
				Camera Readout		Fast			Fast
				Exposure Time [s]		0.1			0.1
				Illumination [%]		10			0
				Binning
				x-Binning		1			1
				y-Binning		1			1
3d: 8/29/2022 10:46:29 AM
				Record
				Name		20220829104629.photo.000			20220829104629.fluor.000
				Time		2022-08-29 10:46:29			2022-08-29 10:46:29
				Type		Photo			Fluorescence
				Image
				Sample Size		119.883			119.883
				Sample Height		25			25
				Camera Gain		Low			Low
				EM Gain		0			off
				Camera Readout		Fast			Fast
				Exposure Time [s]		0.1			0.1
				Illumination [%]		10			0
				Binning
				x-Binning		1			1
				y-Binning		1			1
5d: 8/31/2022 10:32:45 AM
				Record
				Name		20220831103245.photo.000			20220831103245.fluor.000
				Time		2022-08-31 10:32:45			2022-08-31 10:32:45
				Type		Photo			Fluorescence
				Image
				Sample Size		119.883			119.883
				Sample Height		25			25
				Camera Gain		Low			Low
				EM Gain		0			off
				Camera Readout		Fast			Fast
				Exposure Time [s]		0.1			0.1
				Illumination [%]		10			0
				Binning
				x-Binning		1			1
				y-Binning		1			1
7d: 9/2/2022 10:21:17 AM
				Record
				Name		20220902102117.photo.000			20220902102117.fluor.000
				Time		2022-09-02 10:21:17			2022-09-02 10:21:17
				Type		Photo			Fluorescence
				Image
				Sample Size		119.883			119.883
				Sample Height		25			25
				Camera Gain		Low			Low
				EM Gain		0			off
				Camera Readout		Fast			Fast
				Exposure Time [s]		0.1			0.1
				Illumination [%]		10			0
				Binning
				x-Binning		1			1
				y-Binning		1			1
7d: 9/2/2022 11:45:32 AM
				Record
				Name		20220902114532.photo.000			20220902114532.fluor.000
				Time		2022-09-02 11:45:32			2022-09-02 11:45:32
				Type		Photo			Fluorescence
				Image
				Sample Size		119.883			119.883
				Sample Height		25			25
				Camera Gain		Low			Low
				EM Gain		0			off
				Camera Readout		Fast			Fast
				Exposure Time [s]		0.1			0.1
				Illumination [%]		10			0
				Binning
				x-Binning		1			1
				y-Binning		1			1

## Sheet: M4
1h: 8/26/2022 10:07:16 AM
				Record
				Name		20220826100716.photo.000			20220826100716.fluor.000
				Time		2022-08-26 10:07:16			2022-08-26 10:07:16
				Type		Photo			Fluorescence
				Image
				Sample Size		119.883			119.883
				Sample Height		25			25
				Camera Gain		Low			Low
				EM Gain		0			off
				Camera Readout		Fast			Fast
				Exposure Time [s]		0.1			0.1
				Illumination [%]		10			0
				Binning
				x-Binning		1			1
				y-Binning		1			1
2h: 8/26/2022 11:02:53 AM
				Record
				Name		20220826110253.photo.000			20220826110253.fluor.000
				Time		2022-08-26 11:02:53			2022-08-26 11:02:53
				Type		Photo			Fluorescence
				Image
				Sample Size		119.883			119.883
				Sample Height		25			25
				Camera Gain		Low			Low
				EM Gain		0			off
				Camera Readout		Fast			Fast
				Exposure Time [s]		0.1			0.1
				Illumination [%]		10			0
				Binning
				x-Binning		1			1
				y-Binning		1			1
4h: 8/26/2022 12:46:43 PM
				Record
				Name		20220826124643.photo.000			20220826124643.fluor.000
				Time		2022-08-26 12:46:43			2022-08-26 12:46:43
				Type		Photo			Fluorescence
				Image
				Sample Size		119.883			119.883
				Sample Height		25			25
				Camera Gain		Low			Low
				EM Gain		0			off
				Camera Readout		Fast			Fast
				Exposure Time [s]		0.1			0.1
				Illumination [%]		10			0
				Binning
				x-Binning		1			1
				y-Binning		1			1
8h: 8/26/2022 5:27:58 PM
				Record
				Name		20220826172758.photo.000			20220826172758.fluor.000
				Time		2022-08-26 17:27:58			2022-08-26 17:27:58
				Type		Photo			Fluorescence
				Image
				Sample Size		119.883			119.883
				Sample Height		25			25
				Camera Gain		Low			Low
				EM Gain		0			off
				Camera Readout		Fast			Fast
				Exposure Time [s]		0.1			0.1
				Illumination [%]		10			0
				Binning
				x-Binning		1			1
				y-Binning		1			1
1d: 8/27/2022 11:29:25 AM
				Record
				Name		20220827112925.photo.000			20220827112925.fluor.000
				Time		2022-08-27 11:29:25			2022-08-27 11:29:25
				Type		Photo			Fluorescence
				Image
				Sample Size		119.883			119.883
				Sample Height		25			25
				Camera Gain		Low			Low
				EM Gain		0			off
				Camera Readout		Fast			Fast
				Exposure Time [s]		0.1			0.1
				Illumination [%]		10			0
				Binning
				x-Binning		1			1
				y-Binning		1			1
3d: 8/29/2022 10:49:17 AM
				Record
				Name		20220829104917.photo.000			20220829104917.fluor.000
				Time		2022-08-29 10:49:17			2022-08-29 10:49:17
				Type		Photo			Fluorescence
				Image
				Sample Size		119.883			119.883
				Sample Height		25			25
				Camera Gain		Low			Low
				EM Gain		0			off
				Camera Readout		Fast			Fast
				Exposure Time [s]		0.1			0.1
				Illumination [%]		10			0
				Binning
				x-Binning		1			1
				y-Binning		1			1
5d: 8/31/2022 10:25:01 AM
				Record
				Name		20220831102501.photo.000			20220831102501.fluor.000
				Time		2022-08-31 10:25:01			2022-08-31 10:25:01
				Type		Photo			Fluorescence
				Image
				Sample Size		119.883			119.883
				Sample Height		25			25
				Camera Gain		Low			Low
				EM Gain		0			off
				Camera Readout		Fast			Fast
				Exposure Time [s]		0.1			0.1
				Illumination [%]		10			0
				Binning
				x-Binning		1			1
				y-Binning		1			1
7d: 9/2/2022 10:13:21 AM
				Record
				Name		20220902101321.photo.000			20220902101321.fluor.000
				Time		2022-09-02 10:13:21			2022-09-02 10:13:21
				Type		Photo			Fluorescence
				Image
				Sample Size		119.883			119.883
				Sample Height		25			25
				Camera Gain		Low			Low
				EM Gain		0			off
				Camera Readout		Fast			Fast
				Exposure Time [s]		0.1			0.1
				Illumination [%]		10			0
				Binning
				x-Binning		1			1
				y-Binning		1			1
10d: 9/5/2022 10:50:23 AM
				Record
				Name		20220905105023.photo.000			20220905105023.fluor.000
				Time		2022-09-05 10:50:23			2022-09-05 10:50:23
				Type		Photo			Fluorescence
				Image
				Sample Size		119.883			119.883
				Sample Height		25			25
				Camera Gain		Low			Low
				EM Gain		0			off
				Camera Readout		Fast			Fast
				Exposure Time [s]		0.1			0.1
				Illumination [%]		10			0
				Binning
				x-Binning		1			1
				y-Binning		1			1
10d: 9/5/2022 11:31:53 AM
				Record
				Name		20220905113153.photo.000			20220905113153.fluor.000
				Time		2022-09-05 11:31:53			2022-09-05 11:31:53
				Type		Photo			Fluorescence
				Image
				Sample Size		119.883			119.883
				Sample Height		25			25
				Camera Gain		Low			Low
				EM Gain		0			off
				Camera Readout		Fast			Fast
				Exposure Time [s]		0.1			0.1
				Illumination [%]		10			0
				Binning
				x-Binning		1			1
				y-Binning		1			1

## Sheet: M5
1h: 8/26/2022 10:10:14 AM
				Record
				Name		20220826101014.photo.000			20220826101014.fluor.000
				Time		2022-08-26 10:10:14			2022-08-26 10:10:14
				Type		Photo			Fluorescence
				Image
				Sample Size		119.883			119.883
				Sample Height		25			25
				Camera Gain		Low			Low
				EM Gain		0			off
				Camera Readout		Fast			Fast
				Exposure Time [s]		0.1			0.1
				Illumination [%]		10			0
				Binning
				x-Binning		1			1
				y-Binning		1			1
2h: 8/26/2022 11:04:51 AM
				Record
				Name		20220826110451.photo.000			20220826110451.fluor.000
				Time		2022-08-26 11:04:51			2022-08-26 11:04:51
				Type		Photo			Fluorescence
				Image
				Sample Size		119.883			119.883
				Sample Height		25			25
				Camera Gain		Low			Low
				EM Gain		0			off
				Camera Readout		Fast			Fast
				Exposure Time [s]		0.1			0.1
				Illumination [%]		10			0
				Binning
				x-Binning		1			1
				y-Binning		1			1
4h: 8/26/2022 12:54:29 PM
				Record
				Name		20220826125429.photo.000			20220826125429.fluor.000
				Time		2022-08-26 12:54:29			2022-08-26 12:54:29
				Type		Photo			Fluorescence
				Image
				Sample Size		119.883			119.883
				Sample Height		25			25
				Camera Gain		Low			Low
				EM Gain		0			off
				Camera Readout		Fast			Fast
				Exposure Time [s]		0.1			0.1
				Illumination [%]		10			0
				Binning
				x-Binning		1			1
				y-Binning		1			1
8h: 8/26/2022 5:25:07 PM
				Record
				Name		20220826172507.photo.000			20220826172507.fluor.000
				Time		2022-08-26 17:25:07			2022-08-26 17:25:07
				Type		Photo			Fluorescence
				Image
				Sample Size		119.883			119.883
				Sample Height		25			25
				Camera Gain		Low			Low
				EM Gain		0			off
				Camera Readout		Fast			Fast
				Exposure Time [s]		0.1			0.1
				Illumination [%]		10			0
				Binning
				x-Binning		1			1
				y-Binning		1			1
1d: 8/27/2022 11:33:00 AM
				Record
				Name		20220827113300.photo.000			20220827113300.fluor.000
				Time		2022-08-27 11:33:00			2022-08-27 11:33:00
				Type		Photo			Fluorescence
				Image
				Sample Size		119.883			119.883
				Sample Height		25			25
				Camera Gain		Low			Low
				EM Gain		0			off
				Camera Readout		Fast			Fast
				Exposure Time [s]		0.1			0.1
				Illumination [%]		10			0
				Binning
				x-Binning		1			1
				y-Binning		1			1
3d: 8/29/2022 10:52:21 AM
				Record
				Name		20220829105221.photo.000			20220829105221.fluor.000
				Time		2022-08-29 10:52:21			2022-08-29 10:52:21
				Type		Photo			Fluorescence
				Image
				Sample Size		119.883			119.883
				Sample Height		25			25
				Camera Gain		Low			Low
				EM Gain		0			off
				Camera Readout		Fast			Fast
				Exposure Time [s]		0.1			0.1
				Illumination [%]		10			0
				Binning
				x-Binning		1			1
				y-Binning		1			1
5d: 8/31/2022 10:44:49 AM
				Record
				Name		20220831104449.photo.000			20220831104449.fluor.000
				Time		2022-08-31 10:44:49			2022-08-31 10:44:49
				Type		Photo			Fluorescence
				Image
				Sample Size		119.883			119.883
				Sample Height		25			25
				Camera Gain		Low			Low
				EM Gain		0			off
				Camera Readout		Fast			Fast
				Exposure Time [s]		0.1			0.1
				Illumination [%]		10			0
				Binning
				x-Binning		1			1
				y-Binning		1			1
7d: 9/2/2022 10:34:30 AM
				Record
				Name		20220902103430.photo.000			20220902103430.fluor.000
				Time		2022-09-02 10:34:30			2022-09-02 10:34:30
				Type		Photo			Fluorescence
				Image
				Sample Size		119.883			119.883
				Sample Height		25			25
				Camera Gain		Low			Low
				EM Gain		0			off
				Camera Readout		Fast			Fast
				Exposure Time [s]		0.1			0.1
				Illumination [%]		10			0
				Binning
				x-Binning		1			1
				y-Binning		1			1
10d: 9/5/2022 10:54:25 AM
				Record
				Name		20220905105425.photo.000			20220905105425.fluor.000
				Time		2022-09-05 10:54:25			2022-09-05 10:54:25
				Type		Photo			Fluorescence
				Image
				Sample Size		119.883			119.883
				Sample Height		25			25
				Camera Gain		Low			Low
				EM Gain		0			off
				Camera Readout		Fast			Fast
				Exposure Time [s]		0.1			0.1
				Illumination [%]		10			0
				Binning
				x-Binning		1			1
				y-Binning		1			1
14d: 9/9/2022 3:27:52 PM
				Record
				Name		20220909152752.photo.000			20220909152752.fluor.000
				Time		2022-09-09 15:27:52			2022-09-09 15:27:52
				Type		Photo			Fluorescence
				Image
				Sample Size		119.883			119.883
				Sample Height		25			25
				Camera Gain		Low			Low
				EM Gain		0			off
				Camera Readout		Fast			Fast
				Exposure Time [s]		0.1			0.1
				Illumination [%]		10			0
				Binning
				x-Binning		1			1
				y-Binning		1			1
14d: 9/9/2022 4:06:18 PM
				Record
				Name		20220909160618.photo.000			20220909160618.fluor.000
				Time		2022-09-09 16:06:18			2022-09-09 16:06:18
				Type		Photo			Fluorescence
				Image
				Sample Size		119.883			119.883
				Sample Height		25			25
				Camera Gain		Low			Low
				EM Gain		0			off
				Camera Readout		Fast			Fast
				Exposure Time [s]		0.1			0.1
				Illumination [%]		10			0
				Binning
				x-Binning		1			1
				y-Binning		1			1
