# Supplementary material for: Inhibition of SFTSV replication in humanized mice by a subcutaneously administered anti-PD1 nanobody
Source: EMBO Mol Med. 2024 Feb 16;16(3):8. doi: 10.1038/s44321-024-00026-0 (PMC10940662; doi:10.1038/s44321-024-00026-0)
Supplement: Supplementary file 7 — Source Data Fig. 6 [file 44321_2024_26_MOESM7_ESM.zip › Figure 6/6F/Numerical Data.xlsx]

## Sheet: Fig 6F
	Total fluorescence (ph/s)
Time (h)	NbP45 (s.c.)			Tislelizumab (s.c.)
1	11038700000000	6413340000000	11039400000000	6072740000000	4608530000000	7829180000000
2	13819400000000	14066700000000	13905500000000	6705620000000	7634640000000	10850900000000
4	16525800000000	17187500000000	16266900000000	9092350000000	6456210000000	9552130000000
8	16140800000000	13117800000000	10172600000000	3222410000000	6967090000000	7970860000000
24	6147990000000	4874120000000	5698200000000	1312030000000	2183140000000	2572070000000
72	3193800000000	1414770000000	2005960000000	501251000000	224554000000
120	1410650000000	1322980000000	844895000000	362808000000	107448000000
168	774329000000	991439000000	946517000000	280317000000	139495000000
240	393325000000	182881000000	333758000000	177689000000
336		68848150000	175009000000	87424830000
