# Supplementary material for: Inhibition of SFTSV replication in humanized mice by a subcutaneously administered anti-PD1 nanobody
Source: EMBO Mol Med. 2024 Feb 16;16(3):8. doi: 10.1038/s44321-024-00026-0 (PMC10940662; doi:10.1038/s44321-024-00026-0)
Supplement: Supplementary file 8 — Source Data Fig. 7 [file 44321_2024_26_MOESM8_ESM.zip]

Archive with 10 entries (5 files):
- 7B/
- 7B/Numerical Data.xlsx
- 7C/
- 7C/Numerical Data.xlsx
- 7D/
- 7D/Numerical Data.xlsx
- 7E/
- 7E/Numerical Data.xlsx
- 7F/
- 7F/Numerical Data.xlsx
