# Supplementary material for: Inhibition of SFTSV replication in humanized mice by a subcutaneously administered anti-PD1 nanobody
Source: EMBO Mol Med. 2024 Feb 16;16(3):8. doi: 10.1038/s44321-024-00026-0 (PMC10940662; doi:10.1038/s44321-024-00026-0)
Supplement: Supplementary file 8 — Source Data Fig. 7 [file 44321_2024_26_MOESM8_ESM.zip › 7B/Numerical Data.xlsx]

## Sheet: Fig 7B
	Viral RNA(copies ml-1)
Time(d)	NbP45(i.p.)								NbP45(s.c.)								Tislelizumab(i.p.)					Tislelizumab(s.c.)					Isotype(NB15)								PBS											Blank
-1	10258.8	13409.4	8469.06	17052.3	10128.7	12029.5	10306.9		24555.9	19227.1	19491.1	22868.4		30410.2	17791.6	7926.37	10423.2		18501.1		12720.1	28991.2	32156.6	43987.9	39825.7	29107.8	83562.1	82552.1	68967.9	76320.6	24906.2	27605.7	36376.4	18086.6	38587.6	17934.7	12120.4	26302.4	22791.1	12775.6	28540.6	39301.6	43442.4	14100.4	13522.4	16686	31685.1	41161.3	19846
3	350000	61600	40100	59900	39200	25900	17200	10700	75200	96700	111000	147000	11200	4780	61500	16600	14600	26000	16600	4890	34300	37000	40500	33200	203000	102000	200000	103000	93500	139000	52500	65700	65700	59600	132000	69200	22400	551000	632000	119000	644000	1920000	1770000	37000	2760000	47300	64300	65000	41800
6	85200000	3420000	5210000	181000000	24100000	2410000	15300000	97800	1190000	1030000	29000000	134000	7810000	309000	2250000	6920000	128000000	44800000	8190000	17600000	2620000	40000000	2660000	49900000	271000000	727000000	1400000	329000	42600000	3200000	4350000	5480000	1830000	33800000	36300	38800	194000	2460000000	11000000	298000	679000000	385000000	257000000	3720000000	969000000	24100	51100	25200	22900
9	551000000	15100000	17700000	459000000	25200000	23300000	148000000	124000	59100000	1670000	53600000	235000	93900000	19500000	16900000	96000000	2490000000	203000000	147000000	920000000	8310000	1540000	26100000	164000000	2160000	7190000000	3900000	176000000	9780000000	223000000	553000000	744000000	13400000	3380000000	1130000000	2380000000	19700000		778000000	1750000000	30000000000		1630000000		19200000000	18400	18400	21200	20200
12		753000000	1420000000	5090000000	410000000	306000000		12100000	511000000	5490000	3360000	1120000	773000000	321000000	275000000	1310000000		3890000000	12700000000		281000000		289000000		8490000000	29400000000	983000	980000000	1480000000	11800000	924000000	1040000000	80300000	5620000000	9420000	394000	34400000			429000000			22700000000		20100000000	2700	34000	25200	10300
15		1040000000		296000000	723000000	653000000		28800000	16100000	356000	2380000	15600000	442000000	410000000	821000000	77500000		3840000	198000000		5360000000		96000000		910000000	7360000000	644000	28500000000	266000000	60100000	1700000000	3720000000	190000000		1470000000	5720000000				18500000000			1350000000		16800000000	9100	38000	7970	15300
[truncated: 4 more columns]
