# Supplementary material for: Inhibition of SFTSV replication in humanized mice by a subcutaneously administered anti-PD1 nanobody
Source: EMBO Mol Med. 2024 Feb 16;16(3):8. doi: 10.1038/s44321-024-00026-0 (PMC10940662; doi:10.1038/s44321-024-00026-0)
Supplement: Supplementary file 8 — Source Data Fig. 7 [file 44321_2024_26_MOESM8_ESM.zip › 7C/Numerical Data.xlsx]

## Sheet: Fig 7C
	Platelet count,109 cell/L
Time (d)	NbP45(i.p.)					NbP45(s.c.)								Tislelizumab(i.p.)			Tislelizumab(s.c.)			Isotype(NB15)							PBS					Blank
15	246	38	301	183	383	634	575	392	374	163	274	386	422	103	74	46	59	12	37	391	198	100	34	203	43	33	87	66	78	98	22	485	466	219	261	208	185	263	278
