# Supplementary material for: Inhibition of SFTSV replication in humanized mice by a subcutaneously administered anti-PD1 nanobody
Source: EMBO Mol Med. 2024 Feb 16;16(3):8. doi: 10.1038/s44321-024-00026-0 (PMC10940662; doi:10.1038/s44321-024-00026-0)
Supplement: Supplementary file 8 — Source Data Fig. 7 [file 44321_2024_26_MOESM8_ESM.zip › 7D/Numerical Data.xlsx]

## Sheet: Fig 7D
	The ratio of CD8+/CD4+ T cells
Time (d)	Nbp45(i.p.)					NbP45 (s.c.)								Tislelizumab(i.p.)			Tislelizumab (s.c.)			Isotype (NB15)							PBS					Blank
15	2.83092	0.697509	2.11974	1.16667	7.50538	1.5	7.38596	6.57812	1.41067	1.45385	7.99775	3.67097	4	2.69434	2.62453	0.316845	0.812741	2.41176	0.321965	0.158967	0.271734	0.290249	0.240896	0.233618	0.244186	0.107401	0.198577	0.25431	0.248307	0.207819	0.208333	0.445	0.38646	0.329897	0.297636	0.272258	0.385892	0.371994	1.10023
