# Supplementary material for: Inhibition of SFTSV replication in humanized mice by a subcutaneously administered anti-PD1 nanobody
Source: EMBO Mol Med. 2024 Feb 16;16(3):8. doi: 10.1038/s44321-024-00026-0 (PMC10940662; doi:10.1038/s44321-024-00026-0)
Supplement: Supplementary file 8 — Source Data Fig. 7 [file 44321_2024_26_MOESM8_ESM.zip › 7E/Numerical Data.xlsx]

## Sheet: Fig 7E
	Concentration (ug/ml)
Time (d)	NbP45(i.p.)									NbP45(s.c.)								Tislelizumab(i.p.)					Tislelizumab(s.c.)
0		0	0	0	0	0	0	0	0	0	0	0	0	0	0	0	0	0	0	0	0	0	0	0	0	0	0
2		195.75	227.739	225.756	222.899	243.721	177.297	175.477	209.799	196.461	187.643	155.417	134.793	129.697	146.621	168.743	152.175	184.605	203.416	153.274	165.761	168.412	158.212	109.18	108.372	163.095	146.085
3		173.296	161.31	189.154	160.376	201.745	164.04	150.781	175.83	205.144	202.636	199.839	185.316	205.651	198.99	204.534	193.076	130.267	105.777	105.616	126.689	129.39	146.4	95.6518	92.048	149.137	65.2121
4		219.251	239.973	228.195	213.166	226.23	195.745	207.647	228.79	224.051	223.996	216.588	233.831	228.478	211.186	212.798	242.641	211.232	230.242	235.781	194.655	196.388	184.765	186.681	199.96	173.294	101.325
5		180.015	176.067	190.149	194.297	184.934	146.038	168.215	186.289	234.768	269.195	266.675	265.113	260.878	251.812	265.143	268.315	185.076	148.212	155.305	117.297	140.821	134.773	112.567	129.03	153.523	111.351
6		254.394	244.443	244.625	246.66	252.018	222.856	220.299	243.197	287.595	287.562	284.374	283.638	306.488	277.151	289.526	293.859	238.421	229.097	257.032	213.771	215.058	225.779	219.111	259.011	189.523	165.779
7		197.335	193.917	215.093	201.265	206.047	159.806	189.039	199.183	248.984	250.025	273.286	255.788	263.383	253.7	264.25	248.014	188.111	161.934	194.762	176.591	153.677	109.582	112.948	155.136	135.971	106.836
8		273.373	237.879	272.848	267	270.795	296	287.382	270.697	257.804	275.321	285.832	300.712	272.347	286.989	280.089	265.873	205.834	174.255	217.521	213.694	230.93	243.448	126.186	245.718	177.973	113.096
9		201.035	178.246	203.195	201.327	203.154	204.22	196.646	211.692	222.206	265.32	234.766	258.547	231.341	180.707	235.567	241.888	122.537	144.409	140.665	157.582	116.935	61.6272	89.0771	157.972	134.55	7.85543
12			157.392	125.511	135.693	176.994	83.4479		154.079	147.73	158.776	156.153	169.524	155.135	151.067	151.521	167.111		55.9978	54.1852		42.054		0		3.47993	0
15			70.9278		73.1719	100.1	45.1833		73.6398	60.5938	97.206	88.8044	99.3364	105.7	101.423	82.1246	94.4694		3.02959	14.5025		0		0		0	0
