# Supplementary material for: Inhibition of SFTSV replication in humanized mice by a subcutaneously administered anti-PD1 nanobody
Source: EMBO Mol Med. 2024 Feb 16;16(3):8. doi: 10.1038/s44321-024-00026-0 (PMC10940662; doi:10.1038/s44321-024-00026-0)
Supplement: Supplementary file 8 — Source Data Fig. 7 [file 44321_2024_26_MOESM8_ESM.zip › 7F/Numerical Data.xlsx]

## Sheet: Fig 7F
	Viral RNA (copies ml-1)
Platelet count,109 cell/L	PD-1 45-1(i.p.)	PD-1 45-1(s.c.)	Tislelizumab(i.p.)	Tislelizumab(s.c.)	Isotype(NB15)	PBS	Blank
246	1040000000
38	296000000
301	723000000
183	653000000
383	28800000
634		16100000
575		356000
392		2380000
374		15600000
163		442000000
274		410000000
386		821000000
422		77500000
103			3840000
74			198000000
46			5360000000
59				96000000
12				910000000
37				7360000000
391					644000
198					28500000000
100					266000000
34					1700000000
203					3720000000
43					190000000
33					6.01393e+07
87						1470000000
98						1350000000
22						16800000000
66						18500000000
78						5720000000
485							9100
466							38000
219							7970
261							15300
208							16100
185							13400
263							104000
278							89000
